# Supplementary material for: Recent Outbreaks of Shigellosis in California Caused by Two Distinct Populations of Shigella sonnei with either Increased Virulence or Fluoroquinolone Resistance
Source: mSphere. 2016 Dec 21;1(6):e00344-16. doi: 10.1128/mSphere.00344-16 (PMC5177732; doi:10.1128/mSphere.00344-16)
Supplement: Data Set S1 [file sph006162211sd1.xlsx]

## Sheet: Sheet1
List of CA S. sonnei isolates
Isolate ID	Species	Shiga-toxin gene	Date of isolation	Geographical location (CA County)	MLST type	Lineage (Holt et al.)*	Outbreak code (PFGE)	NCBI accession number (assembly / raw reads)
C7	Shigella sonnei	stx1	2014	San Diego	ST-152	III G	1504CAJ16-1	LXVV00000000 / SRR3441855
C8	Shigella sonnei	stx1	2014	San Diego	ST-152	III G	1504CAJ16-1	LRRZ00000000 / SRR3441856
C9	Shigella sonnei	stx1	2014	San Diego	ST-152	III G	1504CAJ16-1	LRSA00000000 / SRR3441868
C10	Shigella sonnei	stx1	2014	San Diego	ST-152	III G	1504CAJ16-1	LRSB00000000 / SRR3441880
C11	Shigella sonnei	stx1	2014	Riverside	ST-152	III G	1504CAJ16-1	LRSC00000000 / SRR3447562
C12	Shigella sonnei	stx1	2014	San Diego	ST-152	III G	1504CAJ16-1	LRSD00000000 / SRR3452059
C13	Shigella sonnei	stx1	2014	San Diego	ST-152	III G	1504CAJ16-1	LXVU00000000 / SRR3452073
C14	Shigella sonnei	stx1	2014	San Diego	ST-152	III G	1504CAJ16-1	LXVT00000000 / SRR3452083
C15	Shigella sonnei	stx1	2014	San Diego	ST-152	III G	1504CAJ16-1	LYEW00000000 / SRR3452085
C16	Shigella sonnei	stx1	2014	San Diego	ST-152	III G	1504CAJ16-1	LYEV00000000 / SRR3452086
C17	Shigella sonnei	stx1	2014	San Diego	ST-152	III G	1504CAJ16-1	LXVS00000000 / SRR3441857
C18	Shigella sonnei	stx1	2014	San Diego	ST-152	III G	1504CAJ16-1	LXVR00000000 / SRR3441858
C19	Shigella sonnei	stx1	2015	Orange	ST-152	III G	1504CAJ16-1	LYEU00000000 / SRR3441859
C20	Shigella sonnei	stx1	2015	Orange	ST-152	III G	1504CAJ16-1	LXVQ00000000 / SRR3441860
C21	Shigella sonnei	stx1	2014	San Diego	ST-152	III G	1504CAJ16-1	LXVP00000000 / SRR3441861
C22	Shigella sonnei	stx1	2014	San Diego	ST-152	III G	1504CAJ16-1	LXVO00000000 / SRR3441862
C23	Shigella sonnei	stx1	2014	San Diego	ST-152	III G	1504CAJ16-1	LXVN00000000 / SRR3441863
C24	Shigella sonnei	stx1	2014	San Diego	ST-152	III G	1504CAJ16-1	LXVM00000000 / SRR3441865
C25	Shigella sonnei	stx1	2014	San Diego	ST-152	III G	1504CAJ16-1	LXVL00000000 / SRR3441866
C26	Shigella sonnei	stx1	2014	Riverside	ST-152	III G	1504CAJ16-1	LXVK00000000 / SRR3441867
C27	Shigella sonnei	stx1	2014	San Diego	ST-152	III G	1504CAJ16-1	LXVJ00000000 / SRR3441869
C28	Shigella sonnei	stx1	2014	San Diego	ST-152	III G	1504CAJ16-1	LXVI00000000 / SRR3441870
C29	Shigella sonnei	stx1	2014	San Diego	ST-152	III G	1504CAJ16-1	LXVH00000000 / SRR3441871
C30	Shigella sonnei	stx1	2014	San Joaquin	ST-152	III G	1504CAJ16-1	LYET00000000 / SRR3452090
C31	Shigella sonnei	stx1	2014	San Diego	ST-152	III G	1504CAJ16-1	LYES00000000 / SRR3441873
C32	Shigella sonnei	negative	2014	Alameda	ST-152	III	1407MLJ16-2	LYER00000000 / SRR3441874
C33	Shigella sonnei	negative	2015	San Francisco	ST-152	III	1407MLJ16-2	LYEQ00000000 / SRR3441875
C34	Shigella sonnei	negative	2015	San Francisco	ST-152	III	1407MLJ16-2	LYEP00000000 / SRR3441876
C35	Shigella sonnei	negative	2015	San Francisco	ST-152	III	1407MLJ16-2	LYEO00000000 / SRR3441878
C36	Shigella sonnei	negative	2015	San Francisco	ST-152	III	1407MLJ16-2	LYEN00000000 / SRR3441879
C37	Shigella sonnei	negative	2015	San Francisco	ST-152	III	1407MLJ16-2	LYEM00000000 / SRR3441881
C38	Shigella sonnei	negative	2015	San Francisco	ST-152	III	1407MLJ16-2	LYEL00000000 / SRR3441882
C39	Shigella sonnei	negative	2015	San Francisco	ST-152	III	1407MLJ16-2	LYEK00000000 / SRR3441883
C40	Shigella sonnei	negative	2015	San Francisco	ST-152	III	1407MLJ16-2	LYEJ00000000 / SRR3441884
C41	Shigella sonnei	negative	2015	San Francisco	ST-152	III	1407MLJ16-2	LYEI00000000 / SRR3441886
C42	Shigella sonnei	negative	2014	Santa Clara	ST-152	III	1407MLJ16-2	LYEH00000000 / SRR3441887
C43	Shigella sonnei	negative	2015	San Francisco	ST-152	III	1407MLJ16-2	LYEG00000000 / SRR3442202
C44	Shigella sonnei	negative	2014	San Mateo	ST-152	III	1407MLJ16-2	LYEF00000000 / SRR3443504
C45	Shigella sonnei	negative	2015	San Francisco	ST-152	III	1407MLJ16-2	LYEE00000000 / SRR3445394
C80	Shigella sonnei	negative	1987	Orange	ST-152	II	N/A (historical)	LYED00000000 / SRR3446557
C81	Shigella sonnei	negative	1986	Alameda	ST-152	III	N/A (historical)	LYEC00000000 / SRR3448695
C82	Shigella sonnei	negative	1980	Calaveras	ST-152	II	N/A (historical)	LXVG00000000 / SRR3449672
C84	Shigella sonnei	negative	2008	Imperial	ST-152	III G	N/A (historical)	LYEB00000000 / SRR3451341
C85	Shigella sonnei	negative	1999	San Bernardino	ST-152	III	N/A (historical)	LXVF00000000 / SRR3452052
C88	Shigella sonnei	negative	1987	Berkley	ST-152	II	N/A (historical)	LXVE00000000 / SRR3452053
C92	Shigella sonnei	negative	2002	Imperial	ST-152	III	N/A (historical)	LXVD00000000 / SRR3452054
C96	Shigella sonnei	negative	1990	Contra Costa	ST-152	III G	N/A (historical)	LYEA00000000 / SRR3452055
C97	Shigella sonnei	negative	1998	San Francisco	ST-1502	I	N/A (historical)	LYDZ00000000 / SRR3452056
C98	Shigella sonnei	negative	2007	Berkley	ST-152	III G	N/A (historical)	LYDY00000000 / SRR3452057
C99	Shigella sonnei	negative	2000	Shasta	ST-152	III	N/A (historical)	LYDX00000000 / SRR3452058
C101	Shigella sonnei	stx1	2015	San Joaquin	ST-152	III G	1504CAJ16-1	LXVC00000000 / SRR3452061
C102	Shigella sonnei	stx1	2015	San Joaquin	ST-152	III G	1504CAJ16-1	LXVB00000000 / SRR3452062
C112	Shigella sonnei	stx1	2015	San Diego	ST-152	III G	1504CAJ16-1	LXVA00000000 / SRR3452063
C113	Shigella sonnei	stx1	2015	San Joaquin	ST-152	III G	1504CAJ16-1	LXUZ00000000 / SRR3452064
C114	Shigella sonnei	stx1	2015	San Joaquin	ST-152	III G	1504CAJ16-1	LXUY00000000 / SRR3452065
C115	Shigella sonnei	stx1	2015	San Joaquin	ST-152	III G	1504CAJ16-1	LXUX00000000 / SRR3452066
C116	Shigella sonnei	stx1	2015	Manteca	ST-152	III G	1504CAJ16-1	LXUW00000000 / SRR3452067
C117	Shigella sonnei	stx1	2015	San Diego	ST-152	III G	1504CAJ16-1	LXUV00000000 / SRR3452069
C118	Shigella sonnei	stx1	2015	San Joaquin	ST-152	III G	1504CAJ16-1	LXUU00000000 / SRR3452070
C119	Shigella sonnei	stx1	2015	San Joaquin	ST-152	III G	1504CAJ16-1	LXUT00000000 / SRR3452071
C122	Shigella sonnei	stx1	2015	San Francisco	ST-152	III G	1504CAJ16-1	LXUS00000000 / SRR3452074
C123	Shigella sonnei	stx1	2015	San Joaquin	ST-152	III G	1504CAJ16-1	LXUR00000000 / SRR3452075
C124	Shigella sonnei	stx1	2015	Stockton	ST-152	III G	1504CAJ16-1	LXUQ00000000 / SRR3452076
C125	Shigella sonnei	stx1	2015	San Joaquin	ST-152	III G	1504CAJ16-1	LXUP00000000 / SRR3452077
C126	Shigella sonnei	stx1	2015	Stockton	ST-152	III G	1504CAJ16-1	LXUO00000000 / SRR3452078
C128	Shigella sonnei	stx1	2015	Placer	ST-152	III G	1504CAJ16-1	LXUN00000000 / SRR3452080
C129	Shigella sonnei	stx1	2015	Sacramento	ST-152	III G	1504CAJ16-1	LXUM00000000 / SRR3452081
C130	Shigella sonnei	negative	2015	San Joaquin	ST-152	III G	Not assigned to an outbreak	LXUL00000000 / SRR3452082
Footnotes:
*Lineage designation I-IV according to Holt et al. publication; III G- Global III Lineage.

## Sheet: Sheet 2
List of global S.sonnei strains used for phylogenetic comparison
Strain ID	Country	Region	Year	Lineages (Holt et al.)	CIP	CIP-R-mutations	Data source
02_1090	Vietnam	Southeast Asia	unkn		R	gyrA-83L / gyrA-87G / parC-80I	Chung The et al., 2016
02_1120	Vietnam	Southeast Asia	unkn		R	gyrA-83L / gyrA-87G / parC-80I	Chung The et al., 2016
02_1157	Vietnam	Southeast Asia	unkn		R	gyrA-83L / gyrA-87G / parC-80I	Chung The et al., 2016
02_1181	Vietnam	Southeast Asia	unkn		R	gyrA-83L / gyrA-87G / parC-80I	Chung The et al., 2016
02_1272	Vietnam	Southeast Asia	unkn		R	gyrA-83L / gyrA-87G / parC-80I	Chung The et al., 2016
02_1377	Vietnam	Southeast Asia	unkn		R	gyrA-83L / gyrA-87G / parC-80I	Chung The et al., 2016
02_1427	Vietnam	Southeast Asia	unkn		R	gyrA-83L / gyrA-87G / parC-80I	Chung The et al., 2016
03_0050	Vietnam	Southeast Asia	unkn		R	gyrA-83L / gyrA-87G / parC-80I	Chung The et al., 2016
03_0217	Vietnam	Southeast Asia	unkn		R	gyrA-83L / gyrA-87G / parC-80I	Chung The et al., 2016
AM22855	USA	North America	unkn		unkn	gyrA-83L	Chung The et al., 2016
Sh sonnei_1348	Cambodia	Southeast Asia	unkn		R	gyrA-83L / gyrA-87G / parC-80I	Chung The et al., 2016
41191	Tanzania	East Africa & Madagascar	2004	II	unkn	WT	Holt et al, 2012
66470	Haiti	Caribbean	2006	II	unkn	WT	Holt et al, 2012
74369	France	Europe	2007	I	unkn	WT	Holt et al, 2012
55623	Morocco	North/West/Central Africa	2005	II	unkn	WT	Holt et al, 2012
60108	French Guiana	South America	2006	IIIG	unkn	WT	Holt et al, 2012
62542	Burkina Faso	North/West/Central Africa	2006	IIIG	unkn	WT	Holt et al, 2012
65179	Senegal	North/West/Central Africa	2006	III	unkn	gyrA-83L	Holt et al, 2012
65387	Morocco	North/West/Central Africa	2006	III	unkn	WT	Holt et al, 2012
65623	Morocco	North/West/Central Africa	2006	IIIG	unkn	WT	Holt et al, 2012
66396	France	Europe	2006	III	unkn	WT	Holt et al, 2012
IB1	Korea	East Asia	2003	IIIG	unkn	gyrA-83L	Holt et al, 2012
IB690	Korea	East Asia	2000	IIIG	unkn	gyrA-83L	Holt et al, 2012
IB691	Korea	East Asia	1999	IIIG	unkn	gyrA-83L	Holt et al, 2012
IB694	Korea	East Asia	1979	II	unkn	WT	Holt et al, 2012
IB2	Korea	East Asia	2003	IIIG	unkn	WT	Holt et al, 2012
IB3	Korea	East Asia	2003	IIIG	unkn	gyrA-83L	Holt et al, 2012
IB10	Korea	East Asia	2003	III	unkn	gyrA-83L	Holt et al, 2012
IB681	Korea	East Asia	1991	IIIG	unkn	WT	Holt et al, 2012
IB683	Korea	East Asia	1994	IIIG	unkn	WT	Holt et al, 2012
IB687	Korea	East Asia	1998	IIIG	unkn	gyrA-83L	Holt et al, 2012
IB695	Korea	East Asia	1983	II	unkn	gyrA-87G	Holt et al, 2012
IB1970	Vietnam	Southeast Asia	2001	IIIG	unkn	WT	Holt et al, 2012
IB1980	Vietnam	Southeast Asia	2002	IIIG	unkn	WT	Holt et al, 2012
IB696	Korea	East Asia	1980	II	unkn	WT	Holt et al, 2012
IB697	Korea	East Asia	1982	II	unkn	WT	Holt et al, 2012
IB716	Korea	East Asia	1981	II	unkn	gyrA-83L	Holt et al, 2012
IB717	Korea	East Asia	1982	II	unkn	gyrA-83L	Holt et al, 2012
IB739	Korea	East Asia	1985	II	unkn	gyrA-87G	Holt et al, 2012
IB748	Korea	East Asia	1987	II	unkn	WT	Holt et al, 2012
IB2013	Vietnam	Southeast Asia	2001	IIIG	unkn	WT	Holt et al, 2012
IB1987	Vietnam	Southeast Asia	2002	IIIG	unkn	gyrA-83L	Holt et al, 2012
IB1993	Vietnam	Southeast Asia	2003	IIIG	unkn	WT	Holt et al, 2012
IB1997	Vietnam	Southeast Asia	2003	IIIG	unkn	gyrA-83L	Holt et al, 2012
IB2000	Vietnam	Southeast Asia	2003	IIIG	unkn	WT	Holt et al, 2012
IB2004	Vietnam	Southeast Asia	2003	IIIG	unkn	WT	Holt et al, 2012
IB2008	Vietnam	Southeast Asia	2003	IIIG	unkn	WT	Holt et al, 2012
IB3488	Pakistan	South Asia	2003	III	unkn	gyrA-87Y	Holt et al, 2012
IB3507	Pakistan	South Asia	2003	III	unkn	WT	Holt et al, 2012
IB3580	Pakistan	South Asia	2003	III	unkn	gyrA-87Y	Holt et al, 2012
IB2018	Vietnam	Southeast Asia	2002	IIIG	unkn	WT	Holt et al, 2012
IB2024	Vietnam	Southeast Asia	2002	IIIG	unkn	gyrA-87G	Holt et al, 2012
IB2026	Vietnam	Southeast Asia	2003	IIIG	unkn	gyrA-87G	Holt et al, 2012
IB2493	Korea	East Asia	NA	II	unkn	WT	Holt et al, 2012
IB48279	France	Europe	1979	III	unkn	WT	Holt et al, 2012
IB3277	Pakistan	South Asia	2002	III	unkn	WT	Holt et al, 2012
IB3300	Pakistan	South Asia	2002	IIIG	unkn	WT	Holt et al, 2012
IB3374	Pakistan	South Asia	2002	IIIG	unkn	WT	Holt et al, 2012
IB3599	Pakistan	South Asia	2003	III	unkn	WT	Holt et al, 2012
54228	Sweden	Europe	1947	II	unkn	WT	Holt et al, 2012
pWR105	France	Europe	1979	III	unkn	WT	Holt et al, 2012
54178	Sweden	Europe	1945	II	unkn	WT	Holt et al, 2012
54179	Sweden	Europe	1944	II	unkn	WT	Holt et al, 2012
54184	Sweden	Europe	1945	III	unkn	WT	Holt et al, 2012
54190	Sweden	Europe	1945	II	unkn	WT	Holt et al, 2012
54210	Sweden	Europe	1943	III	unkn	WT	Holt et al, 2012
658	France	Europe	1958	II	unkn	WT	Holt et al, 2012
259	France	Europe	1959	IV	unkn	WT	Holt et al, 2012
1460	France	Europe	1960	I	unkn	WT	Holt et al, 2012
1263	France	Europe	1963	I	unkn	WT	Holt et al, 2012
1265	France	Europe	1965	I	unkn	WT	Holt et al, 2012
1166	France	Europe	1966	II	unkn	WT	Holt et al, 2012
1173	France	Europe	1973	II	unkn	WT	Holt et al, 2012
8883	France	Europe	1983	III	unkn	WT	Holt et al, 2012
2073	France	Europe	1973	III	unkn	WT	Holt et al, 2012
273	Senegal	North/West/Central Africa	1973	III	unkn	WT	Holt et al, 2012
373	Cameroon	North/West/Central Africa	1973	II	unkn	WT	Holt et al, 2012
2574	France	Europe	1974	II	unkn	WT	Holt et al, 2012
4374	France	Europe	1974	I	unkn	WT	Holt et al, 2012
4474	France	Europe	1974	I	unkn	WT	Holt et al, 2012
476	France	Europe	1976	I	unkn	WT	Holt et al, 2012
988743	French Guiana	South America	1998	III	unkn	WT	Holt et al, 2012
36224	Senegal	North/West/Central Africa	2003	IIIG	unkn	WT	Holt et al, 2012
989560	Madagascar	East Africa & Madagascar	1998	III	unkn	WT	Holt et al, 2012
9810267	Madagascar	East Africa & Madagascar	1998	II	unkn	WT	Holt et al, 2012
5827	Madagascar	East Africa & Madagascar	2000	I	unkn	WT	Holt et al, 2012
31382	Israel	Middle East	2003	IIIG	unkn	WT	Holt et al, 2012
32222	Cuba	Caribbean	2003	IIIG	unkn	WT	Holt et al, 2012
20051272	Egypt	Middle East	2005	IIIG	unkn	WT	Holt et al, 2012
20061758	Dominican Republic	Caribbean	2006	II	unkn	WT	Holt et al, 2012
19911483	UK	Europe	1991	II	unkn	WT	Holt et al, 2012
19920319	UK	Europe	1992	II	unkn	WT	Holt et al, 2012
19910761	UK	Europe	1991	II	unkn	WT	Holt et al, 2012
20041367	UK	Europe	2004	III	unkn	gyrA-83L	Holt et al, 2012
20060018	Egypt	Middle East	2006	IIIG	unkn	WT	Holt et al, 2012
20040880	Sri Lanka	South Asia	2004	III	unkn	gyrA-83L	Holt et al, 2012
CS2	Brazil	South America	1997	II	unkn	WT	Holt et al, 2012
20051541	Uzbekistan	Central Asia	2005	IIIG	unkn	WT	Holt et al, 2012
20061309	Egypt	Middle East	2006	IIIG	unkn	WT	Holt et al, 2012
CS20	Brazil	South America	2002	III	unkn	WT	Holt et al, 2012
CS6	Brazil	South America	2000	III	unkn	WT	Holt et al, 2012
CS14	Brazil	South America	2001	III	unkn	WT	Holt et al, 2012
20003593	UK	Europe	2000	III	unkn	WT	Holt et al, 2012
20021122	UK	Europe	2002	IIIG	unkn	WT	Holt et al, 2012
20031275	Iran	Middle East	2003	IIIG	unkn	WT	Holt et al, 2012
19984123	Mexico	Central America	1998	III	unkn	WT	Holt et al, 2012
20040489	UK	Europe	2004	I	unkn	WT	Holt et al, 2012
20052631	Peru	South America	2005	III	unkn	WT	Holt et al, 2012
19904011	UK	Europe	1990	IIIG	unkn	WT	Holt et al, 2012
20011685	UK	Europe	2001	IIIG	unkn	WT	Holt et al, 2012
20040924	Kenya	East Africa & Madagascar	2004	IIIG	unkn	WT	Holt et al, 2012
20062087	Egypt/Tunisia	Middle East/ North Africa	2006	IIIG	unkn	WT	Holt et al, 2012
20010007	UK	Europe	2001	III	unkn	WT	Holt et al, 2012
20062313	Nepal	South Asia	2006	III	unkn	WT	Holt et al, 2012
CS7	Brazil	South America	2000	III	unkn	WT	Holt et al, 2012
CS8	Brazil	South America	2000	III	unkn	gyrA-83L	Holt et al, 2012
CS1	Brazil	South America	1997	II	unkn	WT	Holt et al, 2012
Bhutan-Shi-017	Bhutan	South Asia	2011		R	gyrA-83L / gyrA-87G / parC-80I	Chung The et al., 2015
Bhutan-Shi-021	Bhutan	South Asia	2011		R	gyrA-83L / gyrA-87G / parC-80I	Chung The et al., 2015
Bhutan-Shi-022	Bhutan	South Asia	2011		R	gyrA-83L / gyrA-87G / parC-80I	Chung The et al., 2015
Bhutan-Shi-028	Bhutan	South Asia	2011		R	gyrA-83L / gyrA-87G / parC-80I	Chung The et al., 2015
Bhutan-Shi-033	Bhutan	South Asia	2011		R	gyrA-83L / gyrA-87G / parC-80I	Chung The et al., 2015
Bhutan-Shi-034	Bhutan	South Asia	2011		R	gyrA-83L / gyrA-87G / parC-80I	Chung The et al., 2015
Bhutan-Shi-101	Bhutan	South Asia	2013		R	gyrA-83L / gyrA-87G / parC-80I	Chung The et al., 2015
Bhutan-Shi-104	Bhutan	South Asia	2013		R	gyrA-83L / gyrA-87G / parC-80I	Chung The et al., 2015
Bhutan-Shi-005	Bhutan	South Asia	2011		R	gyrA-83L / gyrA-87G / parC-80I	Chung The et al., 2015
Bhutan-Shi-008	Bhutan	South Asia	2011		R	gyrA-83L / gyrA-87G / parC-80I	Chung The et al., 2015
Bhutan-Shi-010	Bhutan	South Asia	2011		R	gyrA-83L / gyrA-87G / parC-80I	Chung The et al., 2015
Bhutan-Shi-014	Bhutan	South Asia	2011		R	gyrA-83L / gyrA-87G / parC-80I	Chung The et al., 2015
Bhutan-Shi-025	Bhutan	South Asia	2011		R	gyrA-83L / gyrA-87G / parC-80I	Chung The et al., 2015
Bhutan-Shi-027	Bhutan	South Asia	2011		R	gyrA-83L / gyrA-87G / parC-80I	Chung The et al., 2015
Bhutan-Shi-029	Bhutan	South Asia	2011		R	gyrA-83L / gyrA-87G / parC-80I	Chung The et al., 2015
Bhutan-Shi-035	Bhutan	South Asia	2011		R	gyrA-83L / gyrA-87G / parC-80I	Chung The et al., 2015
Bhutan-Shi-041	Bhutan	South Asia	2011		R	gyrA-83L / gyrA-87G / parC-80I	Chung The et al., 2015
Bhutan-Shi-052	Bhutan	South Asia	2012		R	gyrA-83L / gyrA-87G / parC-80I	Chung The et al., 2015
Bhutan-Shi-055	Bhutan	South Asia	2012		R	gyrA-83L / gyrA-87G / parC-80I	Chung The et al., 2015
Bhutan-Shi-056	Bhutan	South Asia	2012		R	gyrA-83L / gyrA-87G / parC-80I	Chung The et al., 2015
Bhutan-Shi-061	Bhutan	South Asia	2012		R	gyrA-83L / gyrA-87G / parC-80I	Chung The et al., 2015
Bhutan-Shi-064	Bhutan	South Asia	2012		R	gyrA-83L / gyrA-87G / parC-80I	Chung The et al., 2015
Bhutan-Shi-065	Bhutan	South Asia	2012		R	gyrA-83L / gyrA-87G / parC-80I	Chung The et al., 2015
Bhutan-Shi-071	Bhutan	South Asia	2012		R	gyrA-83L / gyrA-87G / parC-80I	Chung The et al., 2015
Bhutan-Shi-074	Bhutan	South Asia	2012		R	gyrA-83L / gyrA-87G / parC-80I	Chung The et al., 2015
Bhutan-Shi-078	Bhutan	South Asia	2013		R	gyrA-83L / gyrA-87G / parC-80I	Chung The et al., 2015
Bhutan-Shi-086	Bhutan	South Asia	2013		R	gyrA-83L / gyrA-87G / parC-80I	Chung The et al., 2015
Bhutan-Shi-088	Bhutan	South Asia	2013		R	gyrA-83L / gyrA-87G / parC-80I	Chung The et al., 2015
Bhutan-Shi-090	Bhutan	South Asia	2013		R	gyrA-83L / gyrA-87G / parC-80I	Chung The et al., 2015
Bhutan-Shi-091	Bhutan	South Asia	2013		R	gyrA-83L / gyrA-87G / parC-80I	Chung The et al., 2015
Bhutan-Shi-092	Bhutan	South Asia	2013		R	gyrA-83L / gyrA-87G / parC-80I	Chung The et al., 2015
Bhutan-Shi-094	Bhutan	South Asia	2013		R	gyrA-83L / gyrA-87G / parC-80I	Chung The et al., 2015
Bhutan-Shi-096	Bhutan	South Asia	2013		R	gyrA-83L / gyrA-87G / parC-80I	Chung The et al., 2015
Bhutan-Shi-098	Bhutan	South Asia	2013		R	gyrA-83L / gyrA-87G / parC-80I	Chung The et al., 2015
THFSH-414	Thailand	Southeast Asia	1994		S	WT	Chung The et al., 2015
THFSH-290	Thailand	Southeast Asia	1994		S	WT	Chung The et al., 2015
THFSH-295	Thailand	Southeast Asia	1994		S	WT	Chung The et al., 2015
THFSH-319	Thailand	Southeast Asia	1994		S	WT	Chung The et al., 2015
THFSH-396	Thailand	Southeast Asia	1994		S	WT	Chung The et al., 2015
THFSH-776	Thailand	Southeast Asia	2001		S	gyrA-87Y	Chung The et al., 2015
THFSH-939	Thailand	Southeast Asia	2012		S	gyrA-83L	Chung The et al., 2015
THFSH-940	Thailand	Southeast Asia	2012		R	gyrA-83L / gyrA-87G / parC-80I	Chung The et al., 2015
CAM-5770	Cambodia	Southeast Asia	2013		unkn	gyrA-83L / gyrA-87G / parC-80I	Chung The et al., 2015
SH06_021	Morocco	North/West/Central Africa	unkn		S	WT	Chung The et al., 2016
MH100012	Ireland	Europe	unkn		R	gyrA-83L / gyrA-87G / parC-80I	Chung The et al., 2016
MH100026	India	South Asia	unkn		R	gyrA-83L / gyrA-87G / parC-80I	Chung The et al., 2016
MH110002	Ireland	Europe	unkn		R	gyrA-83L / gyrA-87G / parC-80I	Chung The et al., 2016
MH110016	India	South Asia	unkn		R	gyrA-83L / gyrA-87G / parC-80I	Chung The et al., 2016
MH120005	India	South Asia	unkn		R	gyrA-83L / gyrA-87G / parC-80I	Chung The et al., 2016
MH120037	India	South Asia	unkn		R	gyrA-83L / gyrA-87G / parC-80I	Chung The et al., 2016
MH130037	India	South Asia	unkn		R	gyrA-83L / gyrA-87G / parC-80I	Chung The et al., 2016
MH130047	India	South Asia	unkn		R	gyrA-83L / gyrA-87G / parC-80I	Chung The et al., 2016
MH130061	Germany	Europe	unkn		R	gyrA-83L / gyrA-87G / parC-80I	Chung The et al., 2016
MH130065	Ireland	Europe	unkn		R	gyrA-83L / gyrA-87G / parC-80I	Chung The et al., 2016
MH130067	Ireland	Europe	unkn		R	gyrA-83L / gyrA-87G / parC-80I	Chung The et al., 2016
Sh sonnei_1345	India	South Asia	unkn		R	gyrA-83L / gyrA-87G / parC-80I	Chung The et al., 2016
PNUSAE000454	USA	North America	unkn		unkn	gyrA-83L / gyrA-87G / parC-80I	Chung The et al., 2016
PNUSAE000582	USA	North America	unkn		unkn	gyrA-83L / gyrA-87G / parC-80I	Chung The et al., 2016
2015C_3794	USA	North America	2015		unkn	gyrA-83L / gyrA-87G / parC-80I	Chung The et al., 2016
2015C_3795	USA	North America	2015		unkn	gyrA-83L / gyrA-87G / parC-80I	Chung The et al., 2016
2015C_3800	USA	North America	2015		unkn	gyrA-83L / gyrA-87G / parC-80I	Chung The et al., 2016
2015C_3801	USA	North America	2015		unkn	gyrA-83L	Chung The et al., 2016
2015C_3805	USA	North America	2015		unkn	gyrA-83L / gyrA-87G / parC-80I	Chung The et al., 2016
2015C_3806	USA	North America	2015		unkn	gyrA-83L	Chung The et al., 2016
2015C_3811	USA	North America	2015		unkn	gyrA-83L / gyrA-87G / parC-80I	Chung The et al., 2016
2015C_3829	USA	North America	2015		unkn	gyrA-83L / gyrA-87G / parC-80I	Chung The et al., 2016
2015C_3830	USA	North America	2015		unkn	gyrA-83L / gyrA-87G / parC-80I	Chung The et al., 2016
2015C_3831	USA	North America	2015		unkn	gyrA-83L	Chung The et al., 2016
2015C_3832	USA	North America	2015		unkn	gyrA-83L / gyrA-87G / parC-80I	Chung The et al., 2016
01_0075	Vietnam	Southeast Asia	unkn		R	gyrA-83L / gyrA-87G / parC-80I	Chung The et al., 2016
02_1078	Vietnam	Southeast Asia	unkn		R	gyrA-83L / gyrA-87G / parC-80I	Chung The et al., 2016

## Sheet: Sheet3
Genes of representative SDi/SJo S.sonnei isolates with homologs in closest E.coli strains, but not in other S. sonnei
Genes common between	CA S. sonnei isolate	C7				C113				C123				C39				C84				C88				C97
	E. coli strain	E. coli O104:H4 str. H112180541		E. coli O139:H28 str. E24377A		E. coli O104:H4 str. H112180541		E. coli O139:H28 str. E24377A		E. coli O104:H4 str. H112180541		E. coli O139:H28 str. E24377A		E. coli O104:H4 str. H112180541		E. coli O139:H28 str. E24377A		E. coli O104:H4 str. H112180541		E. coli O139:H28 str. E24377A		E. coli O104:H4 str. H112180541		E. coli O139:H28 str. E24377A		E. coli O104:H4 str. H112180541		E. coli O139:H28 str. E24377A
Number of shared genes		59		1		58		1		142		32		89		37		2		1		56		30		97		71
Gene name / Gene ID		hypothetical protein	2634646958	hypothetical protein	2634651537	integrase	2640161371	hypothetical protein	2640164176	integrase	2640155232	hypothetical protein	2640157895	single-strand binding protein	2640165323	single-strand binding protein	2640165323	hypothetical protein	2640150927	hypothetical protein	2640150927	transposase, IS6 family	2640170921	hypothetical protein	2640170840	hexulose-6-phosphate isomerase	2640177401	hypothetical protein	2640177285
		hypothetical protein	2634646959			Putative excisionase (DUF1233)	2640161372			Putative excisionase (DUF1233)	2640155233	PilM protein	2640158466	ParB family protein	2640165325	protein of unknown function (DUF905)	2640165324	L-seryl-tRNA(Sec) selenium transferase	2640154758			beta-lactamase class A TEM	2640170922	transposase, IS6 family	2640170921	3-keto-L-gulonate 6-phosphate decarboxylase	2640177402	hypothetical protein	2640177286
		hypothetical protein	2634646960			protein of unknown function (DUF4222)	2640161373			protein of unknown function (DUF4222)	2640155234	Toxin co-regulated pilus biosynthesis protein Q	2640158467	SOS inhibition protein (PsiB)	2640165326	ParB family protein	2640165325					IncFII RepA protein family protein	2640170934	beta-lactamase class A TEM	2640170922	3-keto-L-gulonate kinase /L-xylulose kinase	2640177403	hexulose-6-phosphate isomerase	2640177401
		hypothetical protein	2634646961			Protein of unknown function (DUF1382)	2640161376			Protein of unknown function (DUF1382)	2640155237	hypothetical protein	2640158472	PsiA protein	2640165327	SOS inhibition protein (PsiB)	2640165326					protein of unknown function (DUF932)	2640170972	hypothetical protein	2640170932	tripartite ATP-independent transporter solute receptor, DctP family	2640177404	3-keto-L-gulonate 6-phosphate decarboxylase	2640177402
		hypothetical protein	2634646962			N6-adenosine-specific RNA methylase IME4	2640161377			N6-adenosine-specific RNA methylase IME4	2640155238	Transcription termination factor nusG	2640158473	hypothetical protein	2640167847	PsiA protein	2640165327					hypothetical protein	2640170990	protein of unknown function (DUF932)	2640170972	TRAP transporter, DctM subunit	2640177405	3-keto-L-gulonate kinase /L-xylulose kinase	2640177403
		hypothetical protein	2634646963			hypothetical protein	2640161378			hypothetical protein	2640155239	IncFII RepA protein family protein	2640158476	putative DNA primase/helicase	2640168857	Transposase	2640165329					Protein of unknown function (DUF1380)	2640170991	Methyltransferase domain-containing protein	2640170986	TRAP-type C4-dicarboxylate transport system, small permease component	2640177406	tripartite ATP-independent transporter solute receptor, DctP family	2640177404
		hypothetical protein	2634646964			hypothetical protein	2640161382			hypothetical protein	2640155243	hypothetical protein	2640158487	TraL protein	2640168858	hypothetical protein	2640167847					hypothetical protein	2640170993	protein of unknown function (DUF3560)	2640170987	YhcH/YjgK/YiaL family protein	2640177407	TRAP transporter, DctM subunit	2640177405
		protein HokA	2634646965			Ead/Ea22-like protein	2640161383			Ead/Ea22-like protein	2640155244	hypothetical protein	2640158488	intracellular multiplication protein IcmL	2640168859	intracellular multiplication protein IcmO	2640168881					site-specific DNA-methyltransferase (adenine-specific)	2640170996	hypothetical protein	2640170988	2,3-diketo-L-gulonate reductase	2640177408	TRAP-type C4-dicarboxylate transport system, small permease component	2640177406
		Opacity protein	2634646966			hypothetical protein	2640161385			hypothetical protein	2640155246	Phage integrase family protein	2640158489	intracellular multiplication protein IcmK	2640168860	Relaxase/Mobilisation nuclease domain-containing protein	2640168882					Protein of unknown function (DUF1281)	2640170997	hypothetical protein	2640170990	DNA-binding transcriptional regulator, IclR family	2640177409	YhcH/YjgK/YiaL family protein	2640177407
		hypothetical protein	2634646967			hypothetical protein	2640161387			hypothetical protein	2640155248	chromosome partitioning protein	2640158490	intracellular multiplication protein IcmE	2640168861	hypothetical protein	2640169023					transposase, IS6 family	2640171002	transposase, IS6 family	2640171002	Fe-S-cluster-containing hydrogenase component 2	2640177410	2,3-diketo-L-gulonate reductase	2640177408
		hypothetical protein	2634646968			Uncharacterized conserved protein YfdQ, DUF2303 family	2640161388			Uncharacterized conserved protein YfdQ, DUF2303 family	2640155249	hypothetical protein	2640158491	hypothetical protein	2640168862	hypothetical protein	2640169024					Integrase	2640172797	Dynamin family protein	2640173900	valine-pyruvate aminotransferase apoenzyme	2640177411	DNA-binding transcriptional regulator, IclR family	2640177409
		protein of unknown function (DUF1983)	2634646969			hypothetical protein	2640161389			hypothetical protein	2640155250	Protein of unknown function (DUF1281)	2640158497	hypothetical protein	2640168863	conserved hypothetical protein (putative transposase or invertase)	2640169025					Protein of unknown function (DUF3987)	2640172798	hypothetical protein	2640173901	alpha-amylase	2640177412	Fe-S-cluster-containing hydrogenase component 2	2640177410
		hypothetical protein	2634646970			hypothetical protein	2640161390			hypothetical protein	2640155251	site-specific DNA-methyltransferase (adenine-specific)	2640158498	hypothetical protein	2640168864	hypothetical protein	2640169027					transcriptional regulator, AlpA family	2640172799	transposase	2640173903	Bax protein	2640177413	valine-pyruvate aminotransferase apoenzyme	2640177411
		Phage tail fibre adhesin Gp38	2634646971			YqaJ-like recombinase domain-containing protein	2640161391			YqaJ-like recombinase domain-containing protein	2640155252	hypothetical protein	2640158499	hypothetical protein	2640168865	protein of unknown function (DUF4942)	2640169028					hypothetical protein	2640172800	hypothetical protein	2640174411	transcriptional regulator, AraC family	2640177414	alpha-amylase	2640177412
		Collagen triple helix repeat-containing protein	2634646972			recombination protein RecT	2640161392			recombination protein RecT	2640155253	Protein of unknown function (DUF1380)	2640158500	hypothetical protein	2640168866	hypothetical protein	2640169029					Protein of unknown function (DUF3296)	2640172801	DNA replication protein DnaC	2640174412	xylose ABC transporter membrane protein	2640177415	Bax protein	2640177413
		hypothetical protein	2634646973			hypothetical protein	2640161393			hypothetical protein	2640155254	hypothetical protein	2640158501	intracellular multiplication protein IcmB	2640168867	PilM protein	2640169527					Dynamin family protein	2640173900	Uncharacterized membrane protein	2640174588	xylose ABC transporter ATP-binding protein	2640177416	transcriptional regulator, AraC family	2640177414
		hypothetical protein	2634646974			hypothetical protein	2640161394			hypothetical protein	2640155255	Protein of unknown function (DUF1380)	2640158504	hypothetical protein	2640168868	Toxin co-regulated pilus biosynthesis protein Q	2640169528					hypothetical protein	2640173901	hypothetical protein	2640174589	xylose-binding protein	2640177417	xylose ABC transporter membrane protein	2640177415
		hypothetical protein	2634646975			hypothetical protein	2640161395			hypothetical protein	2640155256	hypothetical protein	2640158505	hypothetical protein	2640168869	hypothetical protein	2640169533					hypothetical protein	2640173902	choline/glycine/proline betaine transport protein	2640174590	Phage Head-Tail Attachment	2640177427	xylose ABC transporter ATP-binding protein	2640177416
		hypothetical protein	2634646976			ORF6N domain-containing protein	2640161396			ORF6N domain-containing protein	2640155257	single-strand binding protein	2640158506	hypothetical protein	2640168870	Transcription termination factor nusG	2640169534					transposase	2640173903	transposase	2640174605	Phage major capsid protein E	2640177429	xylose-binding protein	2640177417
		major capsid protein, N4-gp56 family	2634646977			phage regulatory protein, rha family	2640161397			phage regulatory protein, rha family	2640155258	ParB family protein	2640158508	conjugal transfer/type IV secretion protein DotA/TraY	2640168871	IncFII RepA protein family protein	2640169537					group II intron reverse transcriptase/maturase	2640173908	cytoskeleton bundling-enhancing protein CbeA	2640174679	Bacteriophage lambda head decoration protein D	2640177430	Succinate dehydrogenase/fumarate reductase, flavoprotein subunit	2640177835
		hypothetical protein	2634646978			BsuBI/PstI restriction endonuclease C-terminus	2640161399			BsuBI/PstI restriction endonuclease C-terminus	2640155260	SOS inhibition protein (PsiB)	2640158509	hypothetical protein	2640168872	Predicted transcriptional regulator	2640169538					hypothetical protein	2640174411	hypothetical protein	2640174681	signal peptide peptidase SppA	2640177431	Acyl CoA:acetate/3-ketoacid CoA transferase	2640177836
		hypothetical protein	2634646979			Eco57I restriction-modification methylase	2640161400			Eco57I restriction-modification methylase	2640155261	PsiA protein	2640158510	haemolysin expression modulating protein	2640168873	Plasmid stabilization system protein ParE	2640169539					hypothetical protein	2640174413	protein of unknown function (DUF957)	2640174682	phage portal protein, lambda family	2640177432	Enoyl-CoA hydratase/carnithine racemase	2640177838
		hypothetical protein	2634646980			SOS-response transcriptional repressor LexA (RecA-mediated autopeptidase)	2640161401			SOS-response transcriptional repressor LexA (RecA-mediated autopeptidase)	2640155262	hypothetical protein	2640158511	hypothetical protein	2640168874	hypothetical protein	2640169811					MFS transporter, FHS family, L-fucose permease	2640174414	protein of unknown function (DUF932)	2640175470	gpW protein	2640177433	Sugar phosphate isomerase/epimerase	2640177839
		lysozyme	2634646987			Cro protein	2640161402			Cro protein	2640155263	Antirestriction protein	2640158512	hypothetical protein	2640168876	Protein of unknown function (DUF1380)	2640169812					ribokinase	2640174415	Antirestriction protein	2640175471	Phage terminase, large subunit GpA	2640177434	NAD(P)-dependent dehydrogenase, short-chain alcohol dehydrogenase family	2640177840
		Protein of unknown function (DUF826)	2634646989			hypothetical protein	2640161403			hypothetical protein	2640155264	hypothetical protein	2640158513	protein HokA	2640168877	hypothetical protein	2640169977					transcriptional regulator, DeoR family	2640174416	DNA repair protein RadC	2640175472	hypothetical protein	2640177436	tryptophanase	2640177883
		putative transposase	2634646991			Helicase conserved C-terminal domain-containing protein	2640161404			Helicase conserved C-terminal domain-containing protein	2640155265	hypothetical protein	2640158514	intracellular multiplication protein IcmP	2640168879	Phage integrase family protein	2640169978					Uncharacterized membrane protein	2640174588	Protein of unknown function (DUF987)	2640175473	tryptophanase	2640177883	low affinity tryptophan permease	2640177884
		hypothetical protein	2634646994			putative DNA primase/helicase	2640161405			putative DNA primase/helicase	2640155266	conserved hypothetical protein (putative transposase or invertase)	2640158515	Thioredoxin-like domain-containing protein	2640168880	chromosome partitioning protein	2640169979					hypothetical protein	2640174589	integron integrase	2640175667	low affinity tryptophan permease	2640177884	MoxR-like ATPase	2640178010
		Phage NinH protein	2634646995			Protein of unknown function (DUF1367)	2640161406			Protein of unknown function (DUF1367)	2640155267	hypothetical protein	2640158517	intracellular multiplication protein IcmO	2640168881	hypothetical protein	2640169980					choline/glycine/proline betaine transport protein	2640174590	transposase	2640175807	MoxR-like ATPase	2640178010	Permease family protein	2640178140
		Bacteriophage Lambda NinG protein	2634646996			Bacteriophage Lambda NinG protein	2640161407			Bacteriophage Lambda NinG protein	2640155268	protein of unknown function (DUF4942)	2640158518	Relaxase/Mobilisation nuclease domain-containing protein	2640168882	Protein of unknown function (DUF1281)	2640169986					transposase	2640174605	zinc-finger binding domain of transposase IS66	2640175808	Permease family protein	2640178140	xanthine permease XanQ	2640178819
		Protein of unknown function (DUF1367)	2634646997			Phage NinH protein	2640161408			Phage NinH protein	2640155269	hypothetical protein	2640158519	hypothetical protein	2640168883	site-specific DNA-methyltransferase (adenine-specific)	2640169987					cytoskeleton bundling-enhancing protein CbeA	2640174679	hypothetical protein	2640175936	xanthine permease XanQ	2640178819	ParB/RepB/Spo0J family partition protein	2640178987
		putative DNA primase/helicase	2634646998			hypothetical protein	2640161409			hypothetical protein	2640155270	Relaxase/Mobilisation nuclease domain-containing protein	2640158521	hypothetical protein	2640169023	hypothetical protein	2640169988					cytoskeleton-binding toxin CbtA	2640174680			ParB/RepB/Spo0J family partition protein	2640178987	hypothetical protein	2640178990
		Helicase conserved C-terminal domain-containing protein	2634646999			putative transposase	2640161412			putative transposase	2640155273	intracellular multiplication protein IcmO	2640158522	hypothetical protein	2640169024	Protein of unknown function (DUF1380)	2640169989					hypothetical protein	2640174681			protein of unknown function (DUF905)	2640178988	Protein of unknown function (DUF1380)	2640178991
		hypothetical protein	2634647000			Protein of unknown function (DUF826)	2640161414			Protein of unknown function (DUF826)	2640155275			conserved hypothetical protein (putative transposase or invertase)	2640169025	hypothetical protein	2640169990					protein of unknown function (DUF957)	2640174682			single-strand binding protein	2640178989	chromosome partitioning protein, ParB family	2640178997
		Cro protein	2634647001			lysozyme	2640161416			lysozyme	2640155277			hypothetical protein	2640169027	Antirestriction protein	2640170095					protein of unknown function (DUF4942)	2640174683			hypothetical protein	2640178990	conjugal transfer pilus assembly protein TraK	2640179171
		SOS-response transcriptional repressor LexA (RecA-mediated autopeptidase)	2634647002			hypothetical protein	2640161423			hypothetical protein	2640155284			protein of unknown function (DUF4942)	2640169028	hypothetical protein	2640170133					putative transposase	2640175179			hypothetical protein	2640178994	conjugal transfer pilus assembly protein TraB	2640179172
		Eco57I restriction-modification methylase	2634647003			hypothetical protein	2640161424			hypothetical protein	2640155285			hypothetical protein	2640169029	Probable zinc-ribbon	2640170256					DNA-binding transcriptional regulator, LysR family	2640175180			PsiA protein	2640178995	TraP protein	2640179173
		BsuBI/PstI restriction endonuclease C-terminus	2634647004			hypothetical protein	2640161425			hypothetical protein	2640155286			Site-specific recombinase XerC	2640169347	glycerol dehydrogenase	2640170351					aspartate racemase	2640175181			SOS inhibition protein (PsiB)	2640178996	conjugal transfer pilus assembly protein TraV	2640179175
		phage regulatory protein, rha family	2634647006			major capsid protein, N4-gp56 family	2640161426			major capsid protein, N4-gp56 family	2640155287			hypothetical protein	2640169348							anaerobic C4-dicarboxylate transporter DcuA	2640175182			chromosome partitioning protein, ParB family	2640178997	phage/conjugal plasmid C-4 type zinc finger protein, TraR family	2640179176
		ORF6N domain-containing protein	2634647007			hypothetical protein	2640161427			hypothetical protein	2640155288			plasmid transfer operon, TraF, protein	2640169349							hypothetical protein	2640175183			Transposase IS66 family protein	2640179704	conjugal transfer pilus assembly protein TraU	2640179180
		hypothetical protein	2634647008			hypothetical protein	2640161428			hypothetical protein	2640155289			Broad specificity phosphatase PhoE	2640169350							protein of unknown function (DUF932)	2640175470			ureidoglycolate lyase	2640179803	conjugal transfer pilus assembly protein TrbC	2640179182
		hypothetical protein	2634647009			hypothetical protein	2640161429			hypothetical protein	2640155290			defect in organelle trafficking protein DotD	2640169351							Antirestriction protein	2640175471			transcriptional regulator, IclR family	2640179804	conjugal transfer mating pair stabilization protein TraN	2640179183
		hypothetical protein	2634647010			hypothetical protein	2640161430			hypothetical protein	2640155291			defect in organelle trafficking protein DotC	2640169352							DNA repair protein RadC	2640175472			tartronate-semialdehyde synthase	2640179805	Conjugal transfer protein TrbE	2640179184
		recombination protein RecT	2634647011			Collagen triple helix repeat-containing protein	2640161431			Collagen triple helix repeat-containing protein	2640155292			defect in organelle trafficking protein DotB	2640169353							Protein of unknown function (DUF987)	2640175473			Helix-turn-helix domain-containing protein	2640179838	conjugal transfer pilus assembly protein TraF	2640179185
		YqaJ-like recombinase domain-containing protein	2634647012			Phage tail fibre adhesin Gp38	2640161432			hypothetical protein	2640157895			hypothetical protein	2640169354							hypothetical protein	2640175645			hypothetical protein	2640180196	type-F conjugative transfer system pilin chaperone TraQ	2640179188
		hypothetical protein	2634647013			hypothetical protein	2640161433			hypothetical protein	2640158193			hypothetical protein	2640169355							integron integrase	2640175667			ProQ/FINO family protein	2640180526	type-F conjugative transfer system pilin assembly thiol-disulfide isomerase TrbB	2640179189
		hypothetical protein	2634647014			protein of unknown function (DUF1983)	2640161434			hypothetical protein	2640158194			shufflon protein, N-terminal constant region	2640169518							transposase	2640175729			Plasmid stabilization system protein ParE	2640180530	Transposase IS66 family protein	2640179704
		Uncharacterized conserved protein YfdQ, DUF2303 family	2634647015			hypothetical protein	2640161435			hypothetical protein	2640158195			Type IV leader peptidase family protein	2640169519							Dihydropteroate synthase	2640175763			Predicted transcriptional regulator	2640180531	ureidoglycolate lyase	2640179803
		hypothetical protein	2634647016			hypothetical protein	2640161436			hypothetical protein	2640158196			Transglycosylase SLT domain-containing protein	2640169520							transposase	2640175806			Protein of unknown function (DUF1281)	2640180842	transcriptional regulator, IclR family	2640179804
		hypothetical protein	2634647018			Opacity protein	2640161437			hypothetical protein	2640158197			Type II secretory pathway, component PulF	2640169522							transposase	2640175807			protein HokA	2640180869	tartronate-semialdehyde synthase	2640179805
		Ead/Ea22-like protein	2634647020			protein HokA	2640161438			hypothetical protein	2640158198			type IV pilus biogenesis protein PilP	2640169524							zinc-finger binding domain of transposase IS66	2640175808			Transposase and inactivated derivatives, IS30 family	2640180915	hypothetical protein	2640180497
		hypothetical protein	2634647021			hypothetical protein	2640161439			hypothetical protein	2640158199			Pilin accessory protein (PilO)	2640169525							hypothetical protein	2640175936			prophage endopeptidase	2640180929	incFII family plasmid replication initiator RepA	2640180532
		hypothetical protein	2634647025			hypothetical protein	2640161440			protein HokA	2640158200			type IVB pilus formation outer membrane protein, R64 PilN family	2640169526							hypothetical protein	2640175937			hypothetical protein	2640180930	hypothetical protein	2640180624
		N6-adenosine-specific RNA methylase IME4	2634647026			hypothetical protein	2640161441			Opacity protein	2640158201			PilM protein	2640169527							small multidrug resistance pump	2640175965			lysozyme	2640180931	hypothetical protein	2640180625
		Protein of unknown function (DUF1382)	2634647027			hypothetical protein	2640161442			hypothetical protein	2640158202			Toxin co-regulated pilus biosynthesis protein Q	2640169528							hypothetical protein	2640176084			L-xylulose 5-phosphate 3-epimerase	2640180967	L-xylulose 5-phosphate 3-epimerase	2640180967
		protein of unknown function (DUF4222)	2634647030			hypothetical protein	2640161443			hypothetical protein	2640158203			hypothetical protein	2640169529							hypothetical protein	2640176161			L-ribulose 5-phosphate 4-epimerase	2640180968	L-ribulose 5-phosphate 4-epimerase	2640180968
		Putative excisionase (DUF1233)	2634647031			hypothetical protein	2640161444			protein of unknown function (DUF1983)	2640158204			conjugative transfer protein PilI	2640169531							hypothetical protein	2640176178			Transglycosylase SLT domain-containing protein	2640180975	AraC-like ligand binding domain-containing protein	2640180969
		integrase	2634647032			hypothetical protein	2640161445			hypothetical protein	2640158205			hypothetical protein	2640169533											protein of unknown function (DUF932)	2640180976	sugar (Glycoside-Pentoside-Hexuronide) transporter	2640180970
		hypothetical protein	2634649793			hypothetical protein	2640164176			Phage tail fibre adhesin Gp38	2640158206			hypothetical protein	2640169535											hypothetical protein	2640180978	Transglycosylase SLT domain-containing protein	2640180975
		hypothetical protein	2634651537							Collagen triple helix repeat-containing protein	2640158207			IncFII RepA protein family protein	2640169537											conserved hypothetical protein (putative transposase or invertase)	2640180980	protein of unknown function (DUF932)	2640180976
										shufflon protein, N-terminal constant region	2640158457			Predicted transcriptional regulator	2640169538											hypothetical protein	2640180981	hypothetical protein	2640180977
										Type IV leader peptidase family protein	2640158458			Plasmid stabilization system protein ParE	2640169539											hypothetical protein	2640180982	Protein of unknown function (DUF1380)	2640181024
										Transglycosylase SLT domain-containing protein	2640158459			hypothetical protein	2640169542											Protein of unknown function (DUF1380)	2640181024	hypothetical protein	2640181056
										PilS N terminal	2640158460			ProQ/FINO family protein	2640169543											site-specific DNA-methyltransferase (adenine-specific)	2640181040	hypothetical protein	2640181059
										Type II secretory pathway, component PulF	2640158461			hypothetical protein	2640169544											hypothetical protein	2640181059	hypothetical protein	2640181065
										type IV pilus biogenesis protein PilP	2640158463			hypothetical protein	2640169811											hypothetical protein	2640181064	DNA polymerase V	2640181155
										Pilin accessory protein (PilO)	2640158464			Protein of unknown function (DUF1380)	2640169812											hypothetical protein	2640181065	SOS inhibition protein (PsiB)	2640181268
										type IVB pilus formation outer membrane protein, R64 PilN family	2640158465			Phage integrase family protein	2640169978											PTS system IIC component, L-Asc family	2640181070	ParB family protein	2640181269
										PilM protein	2640158466			chromosome partitioning protein	2640169979											PTS system IIB component, L-Asc family	2640181071	protein of unknown function (DUF905)	2640181270
										Toxin co-regulated pilus biosynthesis protein Q	2640158467			hypothetical protein	2640169980											PTS system IIA component, L-Asc family	2640181072	transposase	2640181275
										conjugative transfer protein PilI	2640158470			plasmid segregation actin-type ATPase ParM	2640169981											DNA-binding transcriptional regulator, LacI/PurR family	2640181073	TraM protein, DNA-binding	2640181282
										hypothetical protein	2640158472			Plasmid stability protein	2640169982											Transposase	2640181075	TraM protein, DNA-binding	2640181300
										hypothetical protein	2640158474			DNA polymerase V	2640169983											site-specific DNA-methyltransferase (adenine-specific)	2640181098
										IncFII RepA protein family protein	2640158476			SOS response UmuD protein. Serine peptidase. MEROPS family S24	2640169984											Protein of unknown function (DUF1281)	2640181100
										hypothetical protein	2640158477			DNA-damage-inducible protein I	2640169985											hypothetical protein	2640181110
										ProQ/FINO family protein	2640158478			Protein of unknown function (DUF1281)	2640169986											protein of unknown function (DUF4942)	2640181111
										hypothetical protein	2640158479			site-specific DNA-methyltransferase (adenine-specific)	2640169987											DNA-damage-inducible protein I	2640181153
										Transposase and inactivated derivatives, TnpA family	2640158480			hypothetical protein	2640169988											SOS response UmuD protein. Serine peptidase. MEROPS family S24	2640181154
										Site-specific DNA recombinase	2640158481			Protein of unknown function (DUF1380)	2640169989											DNA polymerase V	2640181155
										beta-lactamase class A TEM	2640158482			hypothetical protein	2640169990											Plasmid stability protein	2640181156
										Phage integrase family protein	2640158489			Phage terminase large subunit (GpA)	2640170070											plasmid segregation actin-type ATPase ParM	2640181157
										chromosome partitioning protein	2640158490			hypothetical protein	2640170079											hypothetical protein	2640181158
										hypothetical protein	2640158491			Antirestriction protein	2640170095											chromosome partitioning protein	2640181159
										plasmid segregation actin-type ATPase ParM	2640158492			PLD-like domain-containing protein	2640170101											Phage integrase family protein	2640181160
										Plasmid stability protein	2640158493			hypothetical protein	2640170133											Transposase zinc-binding domain-containing protein	2640181174
										DNA polymerase V	2640158494			hypothetical protein	2640170210											site-specific DNA-methyltransferase (adenine-specific)	2640181202
										SOS response UmuD protein. Serine peptidase. MEROPS family S24	2640158495			Probable zinc-ribbon	2640170256											hypothetical protein	2640181204
										DNA-damage-inducible protein I	2640158496			3-hydroxyacyl-CoA dehydrogenase / enoyl-CoA hydratase / 3-hydroxybutyryl-CoA epimerase / enoyl-CoA isomerase	2640170295											Protein of unknown function (DUF1380)	2640181205
										Protein of unknown function (DUF1281)	2640158497			valine--pyruvate aminotransferase	2640170307											hypothetical protein	2640181207
										site-specific DNA-methyltransferase (adenine-specific)	2640158498			glycerol dehydrogenase	2640170351											Protein of unknown function (DUF1380)	2640181208
										hypothetical protein	2640158499															conserved hypothetical protein (putative transposase or invertase)	2640181258
										Protein of unknown function (DUF1380)	2640158500															hypothetical protein	2640181260
										hypothetical protein	2640158501															hypothetical protein	2640181261
										Protein of unknown function (DUF1380)	2640158504															hypothetical protein	2640181264
										hypothetical protein	2640158505															ParB family protein	2640181269
										single-strand binding protein	2640158506															transposase	2640181275
										protein of unknown function (DUF905)	2640158507															TraM protein, DNA-binding	2640181282
										ParB family protein	2640158508															Antirestriction protein	2640181302
										SOS inhibition protein (PsiB)	2640158509
										PsiA protein	2640158510
										hypothetical protein	2640158511
										Antirestriction protein	2640158512
										hypothetical protein	2640158513
										hypothetical protein	2640158514
										conserved hypothetical protein (putative transposase or invertase)	2640158515
										hypothetical protein	2640158517
										protein of unknown function (DUF4942)	2640158518
										hypothetical protein	2640158519
										hypothetical protein	2640158520
										Relaxase/Mobilisation nuclease domain-containing protein	2640158521
										intracellular multiplication protein IcmO	2640158522
										TrbB protein	2640158523
										intracellular multiplication protein IcmP	2640158524
										protein HokA	2640158526
										hypothetical protein	2640158527
										hypothetical protein	2640158528
										hypothetical protein	2640158529
										hypothetical protein	2640158533
										hypothetical protein	2640158534
										hypothetical protein	2640158535
										intracellular multiplication protein IcmB	2640158536
										hypothetical protein	2640158537
										hypothetical protein	2640158538
										hypothetical protein	2640158539
										hypothetical protein	2640158540
										hypothetical protein	2640158541
										intracellular multiplication protein IcmE	2640158542
										intracellular multiplication protein IcmK	2640158543
										intracellular multiplication protein IcmL	2640158544
										TraL protein	2640158545
										putative DNA primase/helicase	2640158546
										PLD-like domain-containing protein	2640158547
										hypothetical protein	2640158548
										defect in organelle trafficking protein DotB	2640158549
										defect in organelle trafficking protein DotC	2640158550
										defect in organelle trafficking protein DotD	2640158551
										Broad specificity phosphatase PhoE	2640158552
										plasmid transfer operon, TraF, protein	2640158553
										hypothetical protein	2640158554
										Site-specific recombinase XerC	2640158555
										hypothetical protein	2640159890
										hypothetical protein	2640159920
										hypothetical protein	2640159996

## Sheet: Sheet4
Antibiotic resistance genotype and phenotype of CA S. sonnei isolates
							Susceptibility categories (% of S/I/R with given resistance determinant)
Antimicrobial Class	Resistance determinant	No of isolates with the determinant	Antibiotic	MIC Range	MIC50*	MIC90*	S, # of isolates (%)	I, # of isolates (%)	R, # of isolates (%)
Aminoglycoside resistance	strA (both 100% and 99.8% ID; both FL and Δ) + strB (both 100% and 99.8% ID) + aadA1(both FL and Δ)	40	Streptomycin	N/A	N/A	N/A	0	0	40 (100%)
			Amikacin	≤4-8	≤4	≤4	40 (100%)	0	0
			Gentamicin	2016-01-02	2	2	40 (100%)	0	0
			Tobramycin	2016-01-02	2	2	40 (100%)	0	0
	strA + strB + aadA2	1	Streptomycin	N/A	N/A	N/A	0	0	1 (100%)
			Amikacin	8	N/A	N/A	1 (100%)	0	0
			Gentamicin	4	N/A	N/A	1 (100%)	0	0
			Tobramycin	2	N/A	N/A	1 (100%)	0	0
	strA (both 100% and 99.8% ID; both FL and Δ) + strB (both FL and Δ)	15	Streptomycin	N/A	N/A	N/A	0	0	14 (100%)
			Amikacin	4	4	4	15 (100%)	0	0
			Gentamicin	2016-01-02	2	2	15 (100%)	0	0
			Tobramycin	2016-01-02	2	2	15 (100%)	0	0
	strA + strB + aadA1 + aac(3)-IId (99.8%ID)	1	Streptomycin	N/A	N/A	N/A	0	0	1 (100%)
			Amikacin	4	N/A	N/A	1 (100%)	0	0
			Gentamicin	>8	N/A	N/A	0	0	1 (100%)
			Tobramycin	8	N/A	N/A	0	1 (100%)	0
	strB + aadA1	2	Streptomycin	N/A	N/A	N/A	0	0	2 (100%)
			Amikacin	4	4	4	2 (100%)	0	0
			Gentamicin	2016-01-02	1	2	2 (100%)	0	0
			Tobramycin	2016-01-02	1	2	2 (100%)	0	0
	aadA1	7	Streptomycin	N/A	N/A	N/A	0	0	7 (100%)
			Amikacin	4	4	4	7 (100%)	0	0
			Gentamicin	2016-01-02	2	2	7 (100%)	0	0
			Tobramycin	2016-01-02	1	2	7 (100%)	0	0
	no aminoglycoside resistance genes	2	Streptomycin	N/A	N/A	N/A	0	2 (100%)	0
			Amikacin	4	4	4	2 (100%)	0	0
			Gentamicin	2	2	2	2 (100%)	0	0
			Tobramycin	2016-01-02	1	2	2 (100%)	0	0
Beta-lactam resistance	blaTEM-1	15	Ampicillin	>16	>16	>16	0	0	15 (100%)
			Ampicillin/Sulbactam	8/4- >16/8	16/8	>16/8	1 (6.67%)	6 (40%)	8 (53.33%)
			Aztreonam	4	4	4	15 (100%)	0	0
			Cefazolin	2016-02-08	2	4	15 (100%)	0	0
			Cefepime	2	2	2	15 (100%)	0	0
			Cefotaxime	2	2	2	15 (100%)	0	0
			Cefotaxime/ Clavulanate	0.5	0.5	0.5	15 (100%)	0	0
			Cefoxitin	8	8	8	15 (100%)	0	0
			Ceftazidime	1	1	1	15 (100%)	0	0
			Ceftazidime/ Clavulanate	0.25	0.25	0.25	15 (100%)	0	0
			Cephalothin	2016-08-16	8	16	10(66.67%)	5 (33.33%)	0
			Ertapenem	1	1	1	15 (100%)	0	0
			Imipenem	1	1	1	15 (100%)	0	0
			Meropenem	1	1	1	15 (100%)	0	0
			Piperacillin	>64	>64	>64	0	0	15 (100%)
			Piperacillin/ Tazobactam	8	8	8	15 (100%)	0	0
			Ticarcillin/ Clavulanate	1932-08-01	8	32	12 (80%)	3 (20%)	0
	blaTEM-1 + blaOXA-2	1	Ampicillin	>16	N/A	N/A	0	0	1 (100%)
			Ampicillin/Sulbactam	16/8	N/A	N/A	0	1 (100%)	0
			Aztreonam	4	N/A	N/A	1 (100%)	0	0
			Cefazolin	2	N/A	N/A	1 (100%)	0	0
			Cefepime	2	N/A	N/A	1 (100%)	0	0
			Cefotaxime	2	N/A	N/A	1 (100%)	0	0
			Cefotaxime/ Clavulanate	0.5	N/A	N/A	1 (100%)	0	0
			Cefoxitin	8	N/A	N/A	1 (100%)	0	0
			Ceftazidime	1	N/A	N/A	1 (100%)	0	0
			Ceftazidime/ Clavulanate	0.25	N/A	N/A	1 (100%)	0	0
			Cephalothin	8	N/A	N/A	1 (100%)	0	0
			Ertapenem	1	N/A	N/A	1 (100%)	0	0
			Imipenem	1	N/A	N/A	1 (100%)	0	0
			Meropenem	1	N/A	N/A	1 (100%)	0	0
			Piperacillin	>64	N/A	N/A	0	0	1 (100%)
			Piperacillin/ Tazobactam	8	N/A	N/A	1 (100%)	0	0
			Ticarcillin/ Clavulanate	8	N/A	N/A	1 (100%)	0	0
	No beta-lactam resistance genes	52	Ampicillin	2016-02-04	2	4	52 (100%)	0	0
			Ampicillin/Sulbactam	2016-08-04	2016-08-04	2016-08-04	52 (100%)	0	0
			Aztreonam	4	4	4	52 (100%)	0	0
			Cefazolin	2	2	2	52 (100%)	0	0
			Cefepime	2	2	2	52 (100%)	0	0
			Cefotaxime	2	2	2	52 (100%)	0	0
			Cefotaxime/ Clavulanate	0.5	0.5	0.5	52 (100%)	0	0
			Cefoxitin	8	8	8	52 (100%)	0	0
			Ceftazidime	1	1	1	52 (100%)	0	0
			Ceftazidime/ Clavulanate	0.25	0.25	0.25	52 (100%)	0	0
			Cephalothin	8	8	8	52 (100%)	0	0
			Ertapenem	1	1	1	52 (100%)	0	0
			Imipenem	1	1	1	52 (100%)	0	0
			Meropenem	1	1	1	52 (100%)	0	0
			Piperacillin	16	16	16	52 (100%)	0	0
			Piperacillin/ Tazobactam	8	8	8	52 (100%)	0	0
			Ticarcillin/ Clavulanate	8	8	8	52 (100%)	0	0
Macrolide resistance	mph(A)	1	Azithromycin	N/A	N/A	N/A	0	0	1 (100%)
	No macrolide resistance genes	67	Azithromycin	N/A	N/A	N/A	67 (100%)	0	0
Phenicol resistance	catA1 (99.85% ID)	1	Chloramphenicol	>16	N/A	N/A	0	0	1 (100%)
	No phenicol resistance genes	67	Chloramphenicol	8	N/A	N/A	67 (100%)	0	0
Tetracycline resistance	tet(A) (both FL and Δ)	54	Tetracycline	>8	>8	>8	0	0	54 (100%)
	tet(B)	5	Tetracycline	>8	>8	>8	0	0	5 (100%)
	No tetracycline resistance genes	9	Tetracycline	4->8	4	>8	7 (77.77%)	0	2 (22.22%)
Trimethoprim/ Sulphonamide resistance	sul2 + dfrA8	1	Trimethoprim/ Sulfamethoxazole	>2/38	N/A	N/A	0	0	1 (100%)
	sul2 (both FL and Δ) + dfrA1	56	Trimethoprim/ Sulfamethoxazole	>2/38	>2/38	>2/38	0	0	56 (100%)
	sul2 + dfrA1 + dfrA12	1	Trimethoprim/ Sulfamethoxazole	>2/38	N/A	N/A	0	0	1 (100%)
	sul2 + sul1 (99.77% ID) + dfrA8	1	Trimethoprim/ Sulfamethoxazole	>2/38	N/A	N/A	0	0	1 (100%)
	sul2 + sul1 + dfrA12	1	Trimethoprim/ Sulfamethoxazole	>2/38	N/A	N/A	0	0	1 (100%)
	dfrA1 (both 100 and 99.79% ID)	6	Trimethoprim/ Sulfamethoxazole	>2/38	>2/38	>2/38	0	0	6 (100%)
	No trimethoprim or sulphonamide resistance genes	2	Trimethoprim/ Sulfamethoxazole	≤2/38	N/A	N/A	2(100%)	0	0
Fluoroquinolone resistance	gyrA S83L + parC [R275C]▲	1	Ciprofloxacin	0.5	N/A	N/A	1 (100%)	0	0
			Levofloxacin	1	N/A	N/A	1 (100%)	0	0
	gyrA S83L	2	Ciprofloxacin	0.5	0.5	0.5	2(100%)	0	0
			Levofloxacin	1	1	1	2 (100%)	0	0
	gyrA S83L + gyrA D87G + parC S80I	13	Ciprofloxacin	>2	>2	>2	0	0	13 (100%)
			Levofloxacin	2016-01-04	4	4	13 (100%)	0	0
	gyrA [D483E] + parC [V533A]	1	Ciprofloxacin	0.5	N/A	N/A	1 (100%)	0	0
			Levofloxacin	1	N/A	N/A	1 (100%)	0	0
	parC [V533A]	2	Ciprofloxacin	0.5	N/A	N/A	2 (100%)	0	0
			Levofloxacin	1	N/A	N/A	2 (100%)	0	0
	No mutations in target genes	49	Ciprofloxacin	0.5	0.5	0.5	49 (100%)	0	0
			Levofloxacin	1	1	1	49 (100%)	0	0
Footnotes and abbreviations:
*MIC50 and MIC90 values calculated as the lowest concentration of the antibiotic at which the growth of respectively 50% and 90% of the isolates is inhibited.
▲- mutations which weren’t previously described as associated with a quinolone resistance are marked with square brackets
FL- Full-length
Δ- truncated
